# Supplementary material for: Implication of Sphingolipid Metabolism Gene Dysregulation and Cardiac Sphingosine-1-Phosphate Accumulation in Heart Failure
Source: Biomedicines. 2022 Jan 8;10(1):135. doi: 10.3390/biomedicines10010135 (PMC8773611; doi:10.3390/biomedicines10010135)
Supplement: Supplementary file 1 [file biomedicines-10-00135-s001.zip]

Archive with 1 entries (1 files):
- biomedicines-1513117-supplementary.pdf
